# Supplementary material for: Role and mechanism of nitric oxide-regulated cGAS/STING pathway-mediated inflammatory response in hypoglycemia-induced coronary artery endothelial cell injury
Source: PLoS One. 2026 Jun 26;21(6):e0350983. doi: 10.1371/journal.pone.0350983 (PMC13308846; doi:10.1371/journal.pone.0350983)
Supplement: S1 Data — (XLSX) [file pone.0350983.s001.xlsx]

## Sheet: Sheet1
Group	Times	Initial body weight (g)	Body weight after modeling (g)	Change in body weight (%)
C57BL/6J control group	1	27.8	26.5	-4.68
	2	29.1	28	-3.78
	3	30.2	29.2	-3.31
db/db model group	1	49.5	47.5	-4.04
	2	52	49.8	-4.23
	3	55.8	52.5	-5.91
STING knockout diabetes group	1	49	47.2	-3.67
	2	52.5	49	-6.67
	3	54	51.5	-4.63
iNOS knockout diabetes group	1	50	48	-4
	2	52.8	50.5	-4.36
	3	57.5	54	-6.09
Group	Times	NO (μM)	OCR (pmol/min)	ATP (nmol/mg)	Membrane Potential	mPTP Opening Rate (%)
C57 Control Group	1	1.9	260	11	4.6	6.5
	2	2.2	285	12.6	5.1	8
	3	2.3	295	13.5	5.9	10
db/db Model Group	1	7.3	130	5	1.4	38
	2	8.9	145	5.7	1.8	41.5
	3	9.5	160	6.5	2.2	47
iNOS Inhibitor Group	1	3	220	8.5	3.5	12
	2	3.4	235	9.8	4.2	15.5
	3	4	250	10.5	4.7	18
iNOS Knockout Group	1	2.8	210	8.3	3.4	13.5
	2	3.3	230	9.6	3.8	15.8
	3	3.6	240	10.2	4.3	18.5
Group	Times	Flameng Score	mtDNA (copies/μg)	cGAS (Relative)	STING (Relative)	IFN-β (pg/mL)
C57 Control Group	1	0.1	130	0.9	0.8	20
	2	0.2	150	1	1	26
	3	0.3	175	1.2	1.3	30
db/db Model Group	1	2.5	800	3.2	3.6	160
	2	2.8	890	3.9	4.3	185
	3	3.2	1000	4.2	4.8	215
STING Knockout Group	1	2.4	780	3.3	0.1	35
	2	2.6	920	3.6	0.2	40
	3	2.9	1020	4.1	0.3	48
Indicator (Group)	Times	C57 Control Group	db/db Model Group	STING Inhibitor Group
NF-κB (relative expression)	1	0.9	2.8	1.2
	2	1	3.3	1.4
	3	1.2	3.7	1.6
IL-1β (pg/mL)	1	1.5	11	3.5
	2	1.8	12.5	4.2
	3	2.2	13.5	4.8
IL-8 (pg/mL)	1	10	88	32
	2	13	96	36
	3	15.5	104	39
ICAM-1 (ng/mL)	1	12	82	28
	2	15	90	33
	3	19	95	37
GM-CSF (pg/mL)	1	5	40	15
	2	6.5	46	17
	3	7.5	50	18.5
IL-6 (pg/mL)	1	25	240	80
	2	33	285	100
	3	40	325	115
TNF-α (pg/mL)	1	22	210	70
	2	29	245	85
	3	36	280	100
